# Supplementary material for: Nucleic Acid Preservation Card Surveillance Is Effective for Monitoring Arbovirus Transmission on Crocodile Farms and Provides a One Health Benefit to Northern Australia
Source: Viruses. 2022 Jun 20;14(6):1342. doi: 10.3390/v14061342 (PMC9227548; doi:10.3390/v14061342)
Supplement: Supplementary file 1 [file viruses-14-01342-s001.zip]

Archive with 1 entries (1 files):
- viruses-1733791-supplementary.pdf
